# Supplementary material for: Zinc transporter ZIP12 maintains zinc homeostasis and protects spermatogonia from oxidative stress during spermatogenesis
Source: Reprod Biol Endocrinol. 2022 Jan 22;20:17. doi: 10.1186/s12958-022-00893-7 (PMC8783530; doi:10.1186/s12958-022-00893-7)
Supplement: Supplementary file 1 — Additional file 1: Supplementary Table 1. PCR primers. [file 12958_2022_893_MOESM1_ESM.xlsx]

## Sheet: 工作表1
Supplementary Table 1. PCR primers
Name	Sequence (5' to 3')
Slc39a1
Forward primer	GCCATAGATGAGGCCTTGGA
Reverse primer	GTTCCTTGTAAGCCAGCGTG
Slc39a2
Forward primer	TGCTGGAGGATCGACAGTACA
Reverse primer	ACACGGAATGAAAGGACAGGG
Slc39a3
Forward primer	AGCTGTCAGAGGAGAACACG
Reverse primer	GGCTCTGCTCAGAAGCTTGA
Slc39a4
Forward primer	CGGCCTGTTAAATACGCTGG
Reverse primer	GCTGTGGCTTGTCAGGTTTG
Slc39a5
Forward primer	GGACCTGAGGGTACAGTCCT
Reverse primer	CACACATAGGCCAGTCAGCA
Slc39a6
Forward primer	TAGGGAAAGGATCTCGCCCA
Reverse primer	ATCTTTGGTGCGTCTCCCAG
Slc39a7
Forward primer	TGTTGGTAAAGGTATCGGGGC
Reverse primer	ATGGTCATCACGCGGCTC
Slc39a8
Forward primer	GGCTGACATAGACAGTAGAGGC
Reverse primer	CCCAGTTAGCGAGACACTCC
Slc39a9
Forward primer	CAGCATTTGGGCTGGTTTCC
Reverse primer	CACTCCAGTGGCATTGACCT
Slc39a10
Forward primer	TACCGAGCGGAGAGGAGATG
Reverse primer	AGCCACTTCCCTACAAGGGT
Slc39a11
Forward primer	GAGGGCACCCTACAGTATCC
Reverse primer	AGGAAGCCGCTAACATGACC
Slc39a12
Forward primer	ACCATCCAACTGAAAGGCCC
Reverse primer	TGTGCAGGCTATCTCCAACC
Slc39a13
Forward primer	GCTGCCACCTCTGCCAC
Reverse primer	ATTATCCAGGCGACAGGCAG
Slc39a14
Forward primer	CACTCAGTAGCTGTGTCGCC
Reverse primer	CCACGGATACCAGGATGGTG
ActB
Forward primer	CCAGTTCGCCATGGATGACGATAT
Reverse primer	GTCAGGATACCTCTCTTGCTCTG
